# Supplementary material for: An interpretable rule-based diagnostic classification of diabetic nephropathy among type 2 diabetes patients
Source: BMC Bioinformatics. 2015 Jan 21;16(Suppl 1):S5. doi: 10.1186/1471-2105-16-S1-S5 (PMC4331704; doi:10.1186/1471-2105-16-S1-S5)
Supplement: Additional file 2 — Table S3-S12: Performance of individual or selected clinical features for diabetic nephropathy classification. This file can be viewed with: Microsoft Excel Viewer Table S3. Performance of individual clinical features for diabetic nephropathy classification via decision tree. Table S4. Performance of individual clinical features for diabetic nephropathy classification via random forest Table S5. Performance of individual clinical features for diabetic nephropathy classification via SVM. Table S6. Performance of individual clinical features for diabetic nephropathy classification via Naïve Bayes. Table S7. Ranking of the 12 clinical features based on their information gain scores Table S8. Ranking of the 12 clinical features based on their F-scores Table S9. Performance of using variable numbers of clinical features to predict diabetic nephropathy via decision tree. Table S10. Performance of using variable numbers of clinical features to predict diabetic nephropathy via random forest. Table S11. Performance of using variable numbers of clinical features to predict diabetic nephropathy via SVM. Table S12. Performance of using variable numbers of clinical features to predict diabetic nephropathy via Naive Bayes. [file 1471-2105-16-S1-S5-S2.xlsx]

## Sheet: TableS3-S6
Table S3. Performance of individual clinical features for diabetic nephropathy classification via decision tree.
Feature	Accuracy	Sensitivity	Specificity
Year	0.5362	1	0
Gender	0.5623	0.5514	0.575
History	0.5536	0.3189	0.83
BMI	0.5826	0.9135	0.2
FPG	0.5362	1	0
HbA1C	0.5362	1	0
BUN	0.8551	0.8108	0.9063
BC	0.8319	0.7243	0.9563
STC	0.5362	1	0
LDL	0.5362	1	0
HDL	0.6391	0.3761	0.9115
Serum triglyceride	0.6087	0.5214	0.6961
SGOT	0.5362	1	0
SGPT	0.5565	1	0
Urinary albumin	0.9623	0.9297	1
Table S4. Performance of individual clinical features for diabetic nephropathy classification via random forest
Features	No. trees	Accuracy (%)	Sensitivity (%)	Specificity (%)
Year	400	51.74	25.95	44.38
Gender	300	56.23	55.14	57.5
History	300	57.68	69.19	44.38
BMI	300	56.52	63.24	48.75
FPG	100	56.81	61.1	51.88
HbA1C	100	57.97	72.43	41.25
BUN	500	82.9	77.84	88.75
BC	400	80	74.05	86.88
STC	400	51.3	52.97	49.38
LDL	100	53.91	62.16	44.38
HDL	400	62.32	67.57	56.25
Serum triglyceride	400	56.53	61.08	51.25
SGOT	200	52.46	63.78	39.38
SGPT	100	48.12	55.68	39.38
Urinary albumin	300	95.36	93.51	97.5
Table S5. Performance of individual clinical features for diabetic nephropathy classification via SVM.
Feature	Accuracy	Sensitivity	Specificity
Year	0.5217	0.5882	0.4255
Gender	0.5391	0.5147	0.5745
History	0.5043	0.3676	0.7021
BMI	0.5217	0.6176	0.383
FPG	0.513	0.3382	0.766
HbA1C	0.5217	0.5882	0.4255
BUN	0.8261	0.8306	0.8174
BC	0.8472	0.7651	0.9442
STC	0.4348	0.1618	0.8298
LDL	0.5696	0.6206	0.4957
HDL	0.5913	1	0
Serum triglyceride	0.5789	0.6243	0.5812
SGOT	0.5	0.2352	0.8936
SGPT	0.5043	0.2403	0.8916
Urinary albumin	0.9549	0.9466	0.9725
Table S6. Performance of individual clinical features for diabetic nephropathy classification via Naïve Bayes.
Feature	Accuracy	Sensitivity	Specificity
Year	0.4348	0.5128	0.354
Gender	0.5739	0.5726	0.5752
History	0.5739	0.4359	0.7168
BMI	0.5261	0.547	0.5044
FPG	0.5696	0.3504	0.7965
HbA1C	0.5	0.3333	0.6726
BUN	0.7957	0.6325	0.9646
BC	0.813	0.6496	0.9823
STC	0.5435	0.359	0.7345
LDL	43.91	0.2906	0.5929
HDL	0.5522	0.4786	0.6283
Serum triglyceride	0.5957	0.2821	0.9203
SGOT	0.5087	0.2393	0.7876
SGPT	0.5087	0.3504	0.6726
Urinary albumin	0.9513	0.9388	0.9843

## Sheet: TableS7-S8
Table S7. Ranking of the 12 clinical features based on their information gain scores
Rank	Parameter	Score
1	Serum triglycerol	0.0726
2	HDL	0.0539
3	SGPT	0.0441
4	Gender	0.0158
5	History	0.0121
6	Age	0.00942
7	BMI	0.007132
8	LDL	0.004991
9	SGOT	0
10	Fasting plasma glucose	0
11	Serum total cholesterol	0
12	HbA1c	0
Table S8. Ranking of the 12 clinical features based on their F-scores
Rank	Parameter	Score
1	Serum triglyceride	0.074255
2	History	0.023854
3	HDL	0.023721
4	Gender	0.022348
5	Serum total cholesterol	0.021861
6	BMI	0.019479
7	SGPT	0.008369
8	HbA1c	0.008316
9	Fasting plasma glucose	0.007957
10	Ages	0.000757
11	LDL	0.000559
12	SGOT	0.000325

## Sheet: TableS9-S12
Table S9. Performance of using variable numbers of clinical features to predict diabetic nephropathy via decision tree.
No. of features	Accuracy (%)	Sensitivity (%)	Specificity (%)
4	59.13	50.43	68.14
5	59.13	64.6	53.85
6	59.13	59.83	61.06
7	62.17	55.56	69.02
8	62.17	55.56	69.02
Table S10. Performance of using variable numbers of clinical features to predict diabetic nephropathy via random forest
No. of features	No. trees	Accuracy (%)	Sensitivity (%)	Specificity (%)
4	500	63.19	62.39	65.49
5	500	63.04	59.83	66.37
6	300	63.91	60.68	67.26
7	400	63.91	59.83	68.14
8	300	63.48	58.97	68.14
9	200	63.48	59.83	67.26
10	100	63.48	58.97	68.14
11	100	64.78	58.12	71.68
12	200	64.35	59.83	69.03
Table S11. Performance of using variable numbers of clinical features to predict diabetic nephropathy via SVM.
No. of features	Accuracy (%)	Sensitivity (%)	Specificity (%)
2	57.39	42.65	78.72
3	60.87	50	78.72
4	54.78	54.41	54.45
5	55.65	55.88	57.45
6	54.78	57.35	53.19
Table S12. Performance of using variable numbers of clinical features to predict diabetic nephropathy via Naive Bayes.
No. of features	Accuracy (%)	Sensitivity (%)	Specificity (%)
5	58.27	34.19	83.19
6	61.3	38.46	84.96
7	62.61	41.03	84.96
8	60.87	41.03	81.42
9	61.74	42.74	81.42
