# Supplementary material for: An interpretable rule-based diagnostic classification of diabetic nephropathy among type 2 diabetes patients
Source: BMC Bioinformatics. 2015 Jan 21;16(Suppl 1):S5. doi: 10.1186/1471-2105-16-S1-S5 (PMC4331704; doi:10.1186/1471-2105-16-S1-S5)
Supplement: Additional file 3 — Table S13-S22: Performance of individual and selected genetic features for diabetic nephropathy classification This file can be viewed with: Microsoft Excel Viewer Table S13. Performance of individual genetic features for diabetic nephropathy classification via decision tree. Table S14. Performance of individual genetic features for diabetic nephropathy classification via random forest. Table S15. Performance of individual genetic features for diabetic nephropathy classification via SVM. Table S16. Performance of individual genetic features for diabetic nephropathy classification via Naïve Bayes. Table S17 Ranking of the 20 genetic features based on their information gain scores. Table S18. Ranking of the 20 genetic features based on their F-scores. Table S19. Performance of using variable numbers of genetic features to predict diabetic nephropathy via decision tree. Table S20. Performance of using variable numbers of genetic features to predict diabetic nephropathy among type 2 diabetics via random forest. Table S21. Performance of using variable numbers of genetic features to predict diabetic nephropathy via SVM. Table S22. Performance of using variable numbers of genetic features to predict diabetic nephropathy via Naive Bayes. [file 1471-2105-16-S1-S5-S3.xlsx]

## Sheet: TableS13-S16
Table S13. Performance of individual genetic features for diabetic nephropathy classification via decision tree.
Feature	Accuracy (%)	Sensitivity (%)	Specificity (%)
PPAR	0.513	0.9231	0.0884
GNB3	0.4739	0.7607	0.177
FTO	0.5739	0.7949	0.3451
ADRB2	0.5172	0.3675	0.6726
ADRB3	0.5217	0.4017	0.646
UCP1	0.4957	0.8974	0.0796
UCP2	0.4739	0.7778	0.1593
UCP3	0.4739	0.7778	0.1593
IL6R	0.5261	0.547	0.5044
PCSK1	0.5	0.5556	0.4425
AGT	0.4913	0.812	0.1593
PLIN	0.487	0.7949	0.1681
ENPP1	0.5522	0.4103	0.6991
ADIPOQ	0.5348	0.6496	0.4159
TCF7L2	0.5087	1	0
IGF2BP2	0.5087	1	0
SREBP	0.5	0.5385	0.4601
GHSR1	0.5348	0.5641	0.5044
GHSR2	0.5391	0.5556	0.5221
LPIN2	0.5087	1	0
Table S14. Performance of individual genetic features for diabetic nephropathy classification via random forest.
Features	No. of trees	Accuracy (%)	Sensitivity (%)	Specificity (%)
PPAR	100	53.91	95.14	6.25
GNB3	300	50.14	83.78	11.25
FTO	300	51.01	84.32	12.5
ADRB2	500	54.78	99.46	3.13
ADRB3	300	53.05	97.44	3.16
UCP1	100	51.01	71.89	26.86
UCP2	100	51.3	92.43	3.75
UCP3	100	51.6	94.06	2.5
IL6R	300	53.33	90.81	10
PCSK1	200	52.17	81.62	18.13
AGT	200	54.2	94.05	8.13
PLIN	400	52.17	75.68	25
ENPP1	400	53.91	54.59	53.13
ADIPOQ	300	53.04	74.05	28.75
TCF7L2	300	54.49	100	1.86
IGF2BP2	200	52.46	96.76	1.25
SREBP	200	53.62	100	0
GHSR1	100	53.04	80	21.86
GHSR2	500	53.04	60.54	44.36
LPIN2	100	53.62	100	0
Table S15. Performance of individual genetic features for diabetic nephropathy classification via SVM.
Feature	Accuracy (%)	Sensitivity (%)	Specificity (%)
PPAR	0.513	0.9231	0.0884
GNB3	0.5391	0.8089	0.1489
FTO	0.4783	0.75	0.0851
ADRB2	0.4435	0.1618	0.8511
ADRB3	0.4348	0.2353	0.7234
UCP1	0.4847	0.5678	0.3867
UCP2	0.4696	0.5294	0.383
UCP3	0.4739	0.5447	0.383
IL6R	0.5261	0.547	0.5044
PCSK1	0.5043	0.2353	0.8936
AGT	0.4696	0.5	0.4255
PLIN	0.487	0.8558	0.0426
ENPP1	0.4913	0.5735	0.2853
ADIPOQ	0.5522	0.8374	0.2014
TCF7L2	0.4913	0.5735	0.2853
IGF2BP2	0.5274	0.6135	0.4734
SREBP	0.4652	0.5113	0.3971
GHSR1	0.4783	0.75	0.1489
GHSR2	0.4752	0.7124	0.3441
LPIN2	0.4913	0.5735	0.2853
Table S16. Performance of individual genetic features for diabetic nephropathy classification via Naïve Bayes.
Feature	Accuracy (%)	Sensitivity (%)	Specificity (%)
PPAR	0.5174	0.9487	0.0708
GNB3	50.87	0.6154	0.3982
FTO	56.52	0.7949	0.3274
ADRB2	51.74	0.3675	0.6726
ADRB3	0.5391	0.2821	0.8053
UCP1	53.04	0.5385	0.5221
UCP2	0.4739	0.5812	0.3628
UCP3	0.4739	0.5043	0.4425
IL6R	0.5261	0.547	0.5044
PCSK1	0.5304	0.4786	0.5841
AGT	0.4783	0.6752	0.2743
PLIN	0.4522	0.5897	0.3097
ENPP1	0.5522	0.4103	0.6991
ADIPOQ	0.5348	0.6496	0.4159
TCF7L2	0.4913	0.8034	0.1681
IGF2BP2	0.4652	0.6325	0.292
SREBP	0.5043	0.3761	0.6372
GHSR1	0.5348	0.5641	0.5044
GHSR2	0.5217	0.6239	0.4159
LPIN2	0.4826	0.8718	0.0796

## Sheet: TableS17-S18
Table S17 Ranking of the 20 genetic features based on their information gain scores.
Number	Parameter	Score
1	FTO	0.018089
2	GHSR(rs9819506)	0.015967
3	ADRB2	0.015961
4	SREBP	0.011115
5	ADRB3	0.010737
6	ENPP1	0.010456
7	TCF7L2	0.009801
8	GHSR(rs490683)	0.009764
9	PPAR	0.007838
10	PCKS1	0.00777
11	ADIPOQ	0.007721
12	IL6R	0.007042
13	PLIN	0.003731
14	AGT	0.00347
15	GNB3	0.00337
16	UCP1	0.003086
17	UCP2	0.001621
18	UCP3	0.001598
19	IGF2BP2	0.000951
20	LPIN2	0.000427
Table S18. Ranking of the 20 genetic features based on their F-scores
Number	Parameter	Score
1	FTO	0.024475
2	ENPP1	0.01446
3	ADRB3	0.013617
4	ADIPOQ	0.009885
5	PPAR	0.009088
6	SREBP	0.008199
7	PLIN	0.00516
8	PCSK1	0.004751
9	GHSR(rs490683)	0.00222
10	UCP3	0.002129
11	ADRB2	0.001543
12	GHSR(rs9819506)	0.001326
13	GNB3	0.00094
14	IGF2BP2	0.000891
15	UCP2	0.000677
16	LPIN2	0.000551
17	UCP1	0.000389
18	IL6R	0.000157
19	AGT	0.000115
20	TCF7L2	6.4e-05

## Sheet: TableS19-S22
Table S19. Performance of using variable numbers of genetic features to predict diabetic nephropathy via decision tree.
No. of features	Accuracy (%)	Sensitivity (%)	Specificity (%)
2	52.61	61.54	43.36
3	53.04	55.56	50.44
4	60.43	54.7	66.37
5	53.04	70.09	35.4
6	53.91	70.09	37.24
Table S20. Performance of using variable numbers of genetic features to predict diabetic nephropathy among type 2 diabetics via random forest.
No. of features	No. of trees	Accuracy (%)	Sensitivity (%)	Specificity (%)
5	500	53.04	57.26	48.67
6	100	53.48	58.12	48.67
7	500	52.61	58.12	46.9
8	500	52.61	57.26	47.78
9	200	53.48	58.97	47.78
10	100	52.17	57.26	46.9
11	200	52.61	60.68	44.25
12	200	53.91	59.83	47.79
13	500	53.48	58.12	48.67
14	300	53.91	58.12	49.56
15	500	53.48	57.26	49.56
16	100	53.04	55.56	50.44
17	300	53.04	58.12	47.79
18	500	53.48	57.26	49.56
19	300	53.04	57.26	48.67
20	500	53.04	57.26	48.67
Table S21. Performance of using variable numbers of genetic features to predict diabetic nephropathy via SVM.
No. of features	Accuracy (%)	Sensitivity (%)	Specificity (%)
11	48.7	64.71	25.53
12	52.17	66.18	31.91
13	53.04	67.65	31.91
14	53.04	69.12	29.79
15	52.17	69.12	27.66
Table S22. Performance of using variable numbers of genetic features to predict diabetic nephropathy via Naive Bayes.
No. of features	Accuracy (%)	Sensitivity (%)	Specificity (%)
11	55.22	57.26	53.1
12	55.65	57.26	53.98
13	56.09	58.12	53.98
14	55.65	59.83	51.33
15	53.48	56.41	50.44
