# Supplementary material for: An interpretable rule-based diagnostic classification of diabetic nephropathy among type 2 diabetes patients
Source: BMC Bioinformatics. 2015 Jan 21;16(Suppl 1):S5. doi: 10.1186/1471-2105-16-S1-S5 (PMC4331704; doi:10.1186/1471-2105-16-S1-S5)
Supplement: Additional file 4 — Table S23-S28: Performance of utilizing clincal and genetic features for diabetic nephropathy classification. This file can be viewed with: Microsoft Excel Viewer Table S23. Ranking of all clinical and genetic features based on their information gain scores. Table S24. Ranking of all clinical and genetic features based on their F-scores Table S25. Performance of using variable numbers of genetic and clinical features to predict diabetic nephropathy via decision tree. Table S26. Performance of using genetic and clinical features to predict diabetic nephropathy via random forest. Table S27. Performance of using genetic and clinical features to predict diabetic nephropathy via SVM. Table S28. Performance of using genetic and clinical features to predict diabetic nephropathy via Naive Bayes. [file 1471-2105-16-S1-S5-S4.xlsx]

## Sheet: TableS23-S24
Table S23. Ranking of all clinical and genetic features based on their information gain scores
Number	Parameter	Score
1	Serum triglyceride	0.048162
2	ADRB2	0.0132372
3	ENPP1	0.0125922
4	Gender	0.0114913
5	Fasting plasma glucose	0.0101626
6	TCF7L2	0.009736
7	ADIPOQ	0.0085872
8	GHSR(rs9819506)	0.0075491
9	GHSR(rs490683)	0.0073952
10	PPAR	0.0059297
11	HDL	0.0058966
12	SGPT	0.005705
13	UCP1	0.0040494
14	PLIN	0.0037699
15	PCSK1	0.0031419
16	Serum total cholesterol	0.0027353
17	BMI	0.0024944
18	IL6R	0.0024349
19	AGT	0.0023098
20	FTO	0.0021694
21	ADRB3	0.0021466
22	SREBP	0.0016914
23	LDL	0.0015429
24	GNB3	0.0010484
25	SGOT	0.0008239
26	IGF2BP2	0.0005864
27	HbA1c	0.0004995
28	UCP3	0.0004255
29	UCP2	0.0003261
30	LPIN2	1.87e-05
31	Years	0
32	Age	0
Table S24. Ranking of all clinical and genetic features based on their F-scores
Number	Parameter	Score
1	Serum triglyceride	0.074255
2	FTO	0.024475
3	History	0.023854
4	HDL	0.023721
5	Gender	0.022348
6	Serum total cholesterol	0.021861
7	BMI	0.019479
8	ENPP1	0.01446
9	ADRB3	0.013617
10	ADIPOQ	0.009885
11	PPAR	0.009088
12	SGPT	0.008369
13	HbA1c	0.008316
14	SREBP	0.008199
15	Fasting plasma glucose	0.007957
16	PLIN	0.00516
17	PCSK1	0.004751
18	GHSR(rs490683)	0.00222
19	UCP3	0.002129
20	ADRB2	0.001543
21	GHSR(rs9819506)	0.001326
22	GNB3	0.00094
23	IGF2BP2	0.000891
24	Ages	0.000757
25	UCP2	0.000677
26	LDL	0.000559
27	LPIN2	0.000551
28	UCP1	0.000389
29	SGOT	0.000325
30	IL6R	0.000157
31	AGT	0.000115
32	TCF7L2	6.4e-05

## Sheet: TableS25-S28
Table S25. Performance of using variable numbers of genetic and clinical features to predict diabetic nephropathy via decision tree.
No. of features	Accuracy (%)	Sensitivity (%)	Specificity (%)
5	63.48	60.68	66.37
6	60.43	59.83	61.06
7	65.22	63.25	67.26
8	56.09	51	61.06
9	58.26	56.41	61.06
Table S26. Performance of using genetic and clinical features to predict diabetic nephropathy via random forest.
No. features	No. trees	Accuracy (%)	Sensitivity (%)	Specificity (%)
6	300	63.91	64.1	63.72
7	400	62.61	62.39	62.83
8	400	62.61	61.54	63.72
9	500	61.74	63.25	60.18
10	400	61.3	61.54	61.06
11	300	61.91	64.96	62.83
12	300	62.61	60.68	64.6
13	200	61.3	59.83	62.83
14	500	62.61	64.1	60.18
15	500	61.3	62.39	60.18
16	400	62.61	60.68	62.83
17	100	63.04	60.68	65.49
18	500	63.04	62.39	63.72
19	100	64.35	63.25	65.49
20	400	63.91	61.54	66.37
21	100	63.48	60.68	66.37
22	200	63.91	62.39	65.49
23	500	62.17	63.25	61.06
24	200	63.91	60.68	67.26
25	100	65.09	60.68	71.68
26	500	63.91	64.96	62.83
27	300	63.91	59.83	68.14
28	500	63.91	64.1	63.72
29	500	63.04	63.25	62.83
30	400	63.91	58.97	69.03
31	500	64.35	59.83	69.03
32	400	63.47	58.97	69.03
Table S27. Performance of using genetic and clinical features o predict diabetic nephropathy via SVM.
No. of features	Accuracy (%)	Sensitivity (%)	Specificity (%)
5	57.39	58.82	57.44
6	55.65	58.82	53.19
7	61.23	66.17	51.06
8	55.65	63.24	46.81
9	53.91	61.76	46.68
Table S28. Performance of using genetic and clinical features to predict diabetic nephropathy via Naive Bayes.
No. of features	Accuracy (%)	Sensitivity (%)	Specificity (%)
8	63.48	47.01	80.53
9	60.87	42.74	79.65
10	63.91	46.15	82.3
11	61.74	45.3	78.76
12	62.61	47.01	78.76
