# Supplementary material for: An interpretable rule-based diagnostic classification of diabetic nephropathy among type 2 diabetes patients
Source: BMC Bioinformatics. 2015 Jan 21;16(Suppl 1):S5. doi: 10.1186/1471-2105-16-S1-S5 (PMC4331704; doi:10.1186/1471-2105-16-S1-S5)
Supplement: Additional file 5 — Table S29-S31: Performance of gender-based diabetic nephropathy classification. This file can be viewed with: Microsoft Excel ViewerTable S29. Performance of gender-based random forest classification of diabetic nephropathy in the training/testing dataset. Table S30. Performance of gender-based SVM classification of diabetic nephropathy in the training/testing dataset. Table S31. Performance of gender-based Naïve Bayes classification of diabetic nephropathy in the training/testing dataset. [file 1471-2105-16-S1-S5-S5.xlsx]

## Sheet: TableS29-S31
※Group1-5 in TableS29-S31 are the same as Table6 and Table7
Table S29. Performance of gender-based random forest classification of diabetic nephropathy in the training/testing dataset.
Group	SN	SP	ACC
1	53.57% / 55.19%	79.07% / 76.74%	71.01% / 70.43%
2	61.82% / 58.18%	58.82% / 56.86%	60.38% / 59.47%
3	47.21% / 39.27%	59.44% / 60.47%	56.78% / 52.11%
4	86.36% / 76.34%	69.23% / 65.87%	80% / 71.69%
5	100% / 100%	97.06% / 100%	96.88% / 100%
Table S30. Performance of gender-based SVM classification of diabetic nephropathy in the training/testing dataset.
Group	SN	SP	ACC
1	73.11% / 74.27%	56.78% / 53.45%	67.13% / 66%
2	45.45% / 51.34%	78.95% / 77.74%	60.98% / 60.43%
3	0% / 60.14%	100% / 60.47%	63.16% / 59.57%
4	81.23% / 76.47%	79.23%/50%	79.56% / 68%
5	100%/100%	97.06%/100%	96.88%/100%
Table S31. Performance of gender-based Naïve Bayes classification of diabetic nephropathy in the training/testing dataset.
Group	SN	SP	ACC
1	32.14% / 28.57%	95.12% / 92.68%	69.57% / 66.67%
2	74.55% / 67.27%	66.67% / 62.75%	70.75% / 65.09%
3	25% / 42.86%	93.02% / 88.37%	66.20% / 63.38%
4	88.64% / 79.55%	69.23% / 65.38%	81.42% / 74.28%
5	100%/100%	97.06%/100%	96.88%/100%
