# Supplementary material for: An interpretable rule-based diagnostic classification of diabetic nephropathy among type 2 diabetes patients
Source: BMC Bioinformatics. 2015 Jan 21;16(Suppl 1):S5. doi: 10.1186/1471-2105-16-S1-S5 (PMC4331704; doi:10.1186/1471-2105-16-S1-S5)
Supplement: Additional file 1 — TableS 1-S2: Demographic and clinical characteristics of the participants. This file can be viewed with: Microsoft Excel Viewer Table S1. Demographic and clinical characteristics of the participants. Table S2. Genotype distributions of the significant candidate genes in T2D patients with and without diabetic nephropathy. [file 1471-2105-16-S1-S5-S1.xlsx]

## Sheet: TableS1
Table S1.	Demographic and clinical characteristics of the participants.
Parameter	DN(case)	T2D without DN(control)	P-value
	n = 185	n = 160
Blood urea nitrogen (BUN;md/dl)	34.3±19.4	15.0±3.3	2.44683e-29
Blood creatinine (BC;mg/dl)	2.5±2.5	1.0±0.2	7.64255e-15
urinary albumin(ug/mg)	1153.9±1220.5	10.0±7.0	3.50497e-27
Age	58±9.9	56.6±8.9	0.14
Gender(M/F)	102/83	68/92	0.0327
History(year)	15.2±7.4	13±6.6	0.001
BMI	25.7±3.8	24.8±4	0.02
Fasting plasma glucose (FPG; mg/dl)	177.2±66.6	166.4±43.6	0.06
Hemoglobin A1c (HbA1c; %)	8.9±2	8.6±1.4	0.12
Serum total cholesterol (STC; mg/dl)	205.9±50	197±34.9	0.063
LDL (low-density lipoprotein; mg/dl)	111.5±33.6	112.6±27.9	0.728
HDL (high-density lipoprotein; mg/dl)	38.9±12.6	44.1±11.4	<<0.0001
Serum triglyceride (mg/dl)	223.8±171.3	145.2±95.3	<<0.0001
SGOT (serum glutamic-oxaloacetic transaminase; mg/dl)	22.9±16.4	21.9±12.1	0.503
SGPT (serum glutamic-pyruvic transaminase; mg/dl)	21±20.3	23.8±16.7	0.21

## Sheet: TableS2
Table S2.	Genotype distributions of the significant candidate genes in T2D patients with and without diabetic nephropathy.
Gene	SNP ID	Alleles	Genotype	T2D with DN	T2D without DN
PPAR	rs1801282	C/G	CC/CG/GG	170/13/2	142/12/6
GNB3	rs5443	C/T	CC/CT/TT	39/99/47	38/80/42
FTO	rs9939609	A/T	AA/AT/TT	4/37/144	4/39/117
ADRB2	rs1042714	C/G	CC/CG/GG	148/36/1	135/20/5
ADRB3	rs4994	T/C	CC/TC/TT	5/44/136	4/31/125
UCP1	-3826 A > G	A/G	AA/AG/GG	46/84/55	31/83/46
UCP2	rs659366	C/T	CC/CT/TT	72/88/25	61/75/24
UCP3	rs1800849	A/G	AA/AG/GG	15/72/98	15/60/85
IL6R	rs8192284	C/A	AA/CA/CC	73/93/19	64/74/22
PCSK1	rs6235	C/G	CC/CG/GG	87/81/17	82/60/18
AGT	rs699	A/G	AA/AG/GG	11/51/123	13/38/109
PLIN	rs894160	A/G	AA/AG/GG	42/78/65	29/78/53
ENPP1	rs1044498	A/C	AA/AC/CC	101/68/16	108/42/10
ADIPOQ	rs266729	C/G	CC/CG/GG	118/59/8	86/62/12
TCF7L2	rs7903146	C/T	CC/CT/TT	157/28/0	134/23/3
IGF2BP2	rs4402960	C/G	CC/CG/GG	170/13/2	142/12/6
SREBP	rs11868035	A/G	AA/AG/GG	143/39/3	126/33/1
GHSR	rs9819506	C/T	CC/CT/TT	80/86/19	72/62/26
GHSR	rs490683	C/G	CC/CG/GG	31/97/57	30/68/62
LPIN2	rs3745012	A/G	AA/AG/GG	80/84/21	70/72/18
